# Supplementary material for: Pathogen Profiles and Antimicrobial Resistance Patterns of Neonatal Sepsis in the Gulf Cooperation Council: A Systematic Review
Source: Children (Basel). 2025 Nov 1;12(11):1475. doi: 10.3390/children12111475 (PMC12650816; doi:10.3390/children12111475)
Supplement: Supplementary file 1 [file children-12-01475-s001.zip]

Archive with 2 entries (2 files):
- children-3895054-supplementary.pdf
- PRISMA_2020_checklist.pdf
